# Supplementary material for: Substituent-Dependent Divergent Synthesis of 2-(3-Amino-2,4-dicyanophenyl)pyrroles, Pyrrolyldienols and 3-Amino-1-acylethylidene-2-cyanopyrrolizines via Reaction of Acylethynylpyrroles with Malononitrile
Source: Molecules. 2022 Dec 3;27(23):8528. doi: 10.3390/molecules27238528 (PMC9737003; doi:10.3390/molecules27238528)
Supplement: Supplementary file 1 [file molecules-27-08528-s001.zip]

Archive with 1 entries (1 files):
- molecules-2073606-supplementary.pdf
